# Supplementary material for: Facile Fabrication of a Superhydrophobic Surface with Robust Micro-/Nanoscale Hierarchical Structures on Titanium Substrate
Source: Nanomaterials (Basel). 2020 Jul 31;10(8):1509. doi: 10.3390/nano10081509 (PMC7466599; doi:10.3390/nano10081509)
Supplement: Supplementary file 1 [file nanomaterials-10-01509-s001.zip]

Archive with 4 entries (3 files):
- nanomaterials-881665/
- nanomaterials-881665/Video S1 Water droplets impacted the as-prepared superhydrophobic surface_1.mp4
- nanomaterials-881665/Video S2 Self-cleaning performance of the as-prepared superhydrophobic surface.mp4
- nanomaterials-881665/Video S3 Liquid transportation.mp4
